# Supplementary material for: Lipid Specific Membrane Interaction of Aptamers and Cytotoxicity
Source: Membranes (Basel). 2021 Dec 27;12(1):37. doi: 10.3390/membranes12010037 (PMC8780203; doi:10.3390/membranes12010037)
Supplement: Supplementary file 1 [file membranes-12-00037-s001.zip]

Archive with 1 entries (1 files):
- membranes-1505381-supplementary.pdf
